# Supplementary material for: Does Nutrition Knowledge Help? Heterogeneity Analysis of Consumers’ Willingness to Pay for Pre-Packed Mooncakes Labeled with the Smart Choice Logo
Source: Foods. 2024 Dec 13;13(24):4027. doi: 10.3390/foods13244027 (PMC11727423; doi:10.3390/foods13244027)
Supplement: Supplementary file 1 [file foods-13-04027-s001.zip]

Archive with 1 entries (1 files):
- foods-3304632-supplementary.pdf
